# Supplementary material for: The prevalence of interstitial lung disease in rheumatoid arthritis: a systematic review
Source: Rheumatol Adv Pract. 2026 Apr 11;10(2):rkag045. doi: 10.1093/rap/rkag045 (PMC13130208; doi:10.1093/rap/rkag045)
Supplement: rkag045_Supplementary_Data [file rkag045_supplementary_data.zip]

Archive with 2 entries (2 files):
- 25-264 Supplementary Material.docx
- PRISMA_2020_checklist_050925.docx
